# Supplementary material for: Assessment of the Synergic Effect between Lysinibacillus sphaericus S-Layer Protein and Glyphosate in the Lethality of the Invasive Arboviral Vector Aedes albopictus
Source: Insects. 2020 Nov 12;11(11):793. doi: 10.3390/insects11110793 (PMC7697419; doi:10.3390/insects11110793)
Supplement: Supplementary file 1 [file insects-11-00793-s001.zip]

Archive with 1 entries (1 files):
- insects-972188-supplementary.docx
